# Supplementary material for: A Field Efficacy Trial of Recombinant Porcine Circovirus Type 2d Vaccine in Three Herds
Source: Vaccines (Basel). 2023 Sep 16;11(9):1497. doi: 10.3390/vaccines11091497 (PMC10538009; doi:10.3390/vaccines11091497)
Supplement: Supplementary file 1 [file vaccines-11-01497-s001.zip]

Archive with 1 entries (1 files):
- vaccines-2551420-supplementary.pdf
